# Supplementary material for: Primary and Metastatic Pancreatic Ewing Sarcomas: A Case Report and Review of the Literature
Source: Diagnostics (Basel). 2024 Nov 29;14(23):2694. doi: 10.3390/diagnostics14232694 (PMC11639833; doi:10.3390/diagnostics14232694)
Supplement: Supplementary file 1 [file diagnostics-14-02694-s001.zip]

Archive with 1 entries (1 files):
- diagnostics-3262531-supplementary.pdf
